# Supplementary material for: Influence of posterior tibial slope on sagittal knee alignment with comparing contralateral knees of anterior cruciate ligament injured patients to healthy knees
Source: Sci Rep. 2022 Aug 18;12:14071. doi: 10.1038/s41598-022-18442-y (PMC9388669; doi:10.1038/s41598-022-18442-y)
Supplement: Supplementary file 1 — Supplementary Table S1. [file 41598_2022_18442_MOESM1_ESM.xlsx]

## Sheet: Supplementary Table
Patients No.	age	sex(0=female 1=male)	hight	weight	BMI	group	laterality（healthy=H）	laterality（affected=A）	Date	Injury	EXT（H）	PTS（H）	PTS-H（H）	FAT（H）	TAT（H）	EXT（A）	PTS（A）	PTS-H（A）	FAT（A）	TAT（A）
1	33	1	191	80	21.9292	control	R	L	2018-06-29	Meniscus	-5.5	11.1	2.7	2.9	8.4	2.4	16.7	13.1	9.5	3.6
2	17	1	174	72	23.7812	control	R	L	2018-08-10	Meniscus	5.3	10.6	6.8	9.1	3.8	2.1	12	8.6	5.2	3.4
3	19	1	181	61	18.6197	control	L	R	2016-12-08	Meniscus	-2.9	4.9	4.6	-2.6	0.3	-2.2	5.3	2.9	0.5	2.4
4	17	1	180	61	18.8272	control	L	R	2017-01-05	Meniscus	-5.7	12	8.4	-2.1	3.6	-3.5	10	11.1	12.2	-1.1
5	17	1	165	60	22.0386	control	L	R	2016-06-13	Meniscus	3.5	8.7	3.9	8.3	4.8	0.6	11.5	11	10.5	0.5
6	17	0	176	57	18.4013	control	R	L	2015-08-03	Meniscus	7	8.2	4.1	11.1	4.1	4.5	7.1	4.9	2.7	2.2
7	18	0	162	62	23.6244	control	L	R	2015-07-04	Meniscus	-1.5	11.9	4.5	5.9	7.4	-3.2	8.8	-0.8	-10.4	9.6
8	32	0	153	43	18.369	control	L	R	2014-10-17	Meniscus	-14	14.1	5.1	-5	9	-26.3	7.4	-10.1	-27.6	17.5
9	30	1	187	110	31.4564	control	L	R	2013-10-11	Meniscus	6.6	9.6	8.4	7.8	1.2	-8.2	7.6	-3.9	-15.4	11.5
10	20	1	180	77	23.7654	control	L	R	2013-08-05	Meniscus	-8.1	10.7	3.2	-0.6	7.5	-12.6	13.3	5.3	-2.7	8
11	19	0	169	54	18.9069	control	R	L	2013-02-08	Meniscus	-9.5	8.5	4.3	-5.3	4.2	1.6	6.1	4.6	3.1	1.5
12	19	1	175	58	18.9388	control	L	R	2012-09-10	Meniscus	-7.4	9	5.8	-4.2	3.2	-7.5	7.8	4.9	2	2.9
13	19	1	166	55	19.9594	control	L	R	2012-05-09	Meniscus	-0.4	10.5	5	5.1	5.5	-17.7	13	-0.6	-14.2	13.6
14	27	1	167	60	21.5139	control	R	L	2013-07-01	Meniscus	-8.6	14.2	2	3.6	12.2	-11.9	14.5	0	-14.5	14.5
15	29	0	154	64	26.986	control	R	L	2018-10-22	Meniscus	-8.9	6.4	-1.5	-1	7.9	-4.7	7	5.9	4.8	1.1
16	33	0	156	51	20.9566	control	R	L	2018-10-26	Meniscus	-0.3	8	5.5	2.2	2.5	1.7	6.5	5.1	3.7	1.4
17	21	1	176	65	20.984	control	L	R	2018-03-16	Meniscus	9.2	2.3	5.8	5.7	-3.5	3.5	2.5	3.2	3.9	-0.7
18	20	0	154	44	18.5529	control	L	R	2018-03-02	Meniscus	8	6.8	8.1	6.7	-1.3	-12.4	8.4	2	-4.4	6.4
19	31	1	164	59	21.9363	control	L	R	2018-08-31	Meniscus	8.5	5.7	7.2	7	-1.5	5	8.7	7.1	5.5	1.6
20	35	0	159	67	26.5021	control	L	R	2018-03-26	Meniscus	6.6	10.3	16.2	0.7	-5.9	10	10.2	18.5	26.8	-8.3
21	31	0	167	54	19.3625	control	R	L	2018-03-20	Meniscus	-8.8	16.4	14.7	-7.1	1.7	-4.9	17.2	18.1	19	-0.9
22	38	0	163	59	22.2063	control	L	R	2018-04-02	Meniscus	-6.6	17.5	16.4	-5.5	1.1	15.8	-7.1	9.6	26.3	-16.7
23	35	1	180	72	22.2222	control	R	L	2018-10-29	Meniscus	0	9.8	9.5	0.3	0.3	0.1	10.3	10.3	10.3	0
24	32	0	153	56	23.9224	control	L	R	2017-01-13	Meniscus	10	10.5	10.8	9.7	-0.3	-2.3	8.7	3.7	-1.3	5
25	16	0	152	47	20.3428	control	L	R	2017-11-18	Meniscus	9.7	6	8.7	7	-2.7	-5.5	8.9	6	3.1	2.9
26	17	1	179	78	24.3438	control	R	L	2017-09-08	Meniscus	-1.6	12.6	17.4	-6.4	-4.8	1.3	13.5	8.2	2.9	5.3
27	31	1	166	65	23.5883	control	R	L	2017-06-23	Meniscus	3.6	8.6	6.1	6.1	2.5	-3.4	10.3	5.2	0.1	5.1
28	16	1	160	50	19.5312	control	L	R	2017-02-14	Meniscus	-4.7	11.3	7.7	-1.1	3.6	-19.8	9.8	-1.5	-12.8	11.3
29	16	0	159	57	22.5466	control	L	R	2017-01-20	Meniscus	4.8	9.7	9.8	4.7	-0.1	-18.3	12	4.3	-3.4	7.7
30	40	1	177	90	28.7274	control	L	R	2017-08-15	Meniscus	2	12.4	8.4	6	4	-8.7	13.2	4.7	-3.8	8.5
31	16	0	166	45	16.3304	control	L	R	2017-01-13	Meniscus	1.7	4.2	5.9	0	-1.7	9.8	7.6	13	18.4	-5.4
32	17	1	168	70	24.8016	control	R	L	2017-12-19	Meniscus	8.9	4.7	7	6.6	-2.3	10.1	7.4	10.5	13.6	-3.1
33	17	0	159	55	21.7555	control	R	L	2016-04-07	Meniscus	0.1	10.7	6.2	4.6	4.5	2.4	10.4	6.5	2.6	3.9
34	34	0	156	51	20.9566	control	R	L	2016-06-20	Meniscus	12.3	6.8	8.7	10.4	-1.9	5.7	7.4	6.5	5.6	0.9
35	16	0	161	53	20.4467	control	R	L	2016-02-08	Meniscus	4.6	7.3	12.4	-0.5	-5.1	-4.6	8.6	4.3	0	4.3
36	17	1	177	84	26.8122	control	R	L	2016-04-14	Meniscus	-5	14.6	9.7	-0.1	4.9	-6	13	7.1	1.2	5.9
37	18	1	164	53	19.7055	control	L	R	2016-07-11	Meniscus	-2.1	10.1	4.4	3.6	5.7	-8.3	8.4	-1	-10.4	9.4
38	17	0	156	47	19.313	control	L	R	2016-07-04	Meniscus	3.1	9.2	10.3	2	-1.1	-11.6	12.5	5.1	-2.3	7.4
39	16	1	167	64	22.9481	control	L	R	2016-08-01	Meniscus	1.5	10.5	10.9	1.1	-0.4	-0.6	8.5	9.6	10.7	-1.1
40	30	0	171	63	21.5451	control	L	R	2016-08-01	Meniscus	9.7	6.9	8.5	8.1	-1.6	-7.2	11.5	7.9	4.3	3.6
41	39	1	163	65	24.4646	control	R	L	2016-08-23	Meniscus	-5.4	12.8	2.3	5.1	10.5	-0.7	11.6	3.7	-4.2	7.9
42	18	1	170	59	20.4152	control	R	L	2016-09-20	Meniscus	-7	14.5	7.3	0.2	7.2	-20.4	16	-5.5	-27	21.5
43	36	1	176	56	18.0785	control	L	R	2016-11-07	Meniscus	2.1	10.5	7	5.6	3.5	2.2	8.8	2.2	-4.4	6.6
44	29	0	166	60	21.7738	control	L	R	2015-08-24	Meniscus	0.5	9.8	3.4	6.9	6.4	-13.4	5.8	1.1	-3.6	4.7
45	34	0	162	68	25.9107	control	R	L	2015-09-04	Meniscus	9.9	3.8	4	9.7	-0.2	-3	4.1	0.6	-2.9	3.5
46	37	1	181	70	21.3669	control	L	R	2015-02-10	Meniscus	-2.5	12.7	5.4	4.8	7.3	5.8	9.3	5.9	2.5	3.4
47	16	0	159	55	21.7555	control	R	L	2015-08-17	Meniscus	11.9	5.9	10	7.8	-4.1	3	9.9	7.6	5.3	2.3
48	21	1	170	75	25.9516	ACL injury	R	L	2018-02-02	ACL	4.3	11.4	9.6	6.1	1.8	5.3	13.3	10.1	6.9	3.2
49	29	1	168	80	28.3447	ACL injury	R	L	2017-07-28	ACL	2.6	7.4	2.2	7.8	5.2	3.8	5.8	3.6	1.4	2.2
50	24	0	167	55	19.721	ACL injury	R	L	2018-07-09	ACL	-4.1	10	8.5	-2.6	1.5	-7.6	9	1.1	-6.8	7.9
51	25	1	177	78	24.8971	ACL injury	L	R	2015-10-09	ACL	2.7	11.8	8.5	6	3.3	-3.5	14.7	7.8	0.9	6.9
52	18	0	172	72	24.3375	ACL injury	R	L	2018-05-08	ACL	-1.8	11.8	9.1	0.9	2.7	-14.4	13.2	7	0.8	6.2
53	26	1	162	59	22.4813	ACL injury	R	L	2018-07-19	ACL	11.8	7.3	6.9	12.2	0.4	-16.9	9.6	0.5	-8.6	9.1
54	16	0	147	54	24.9896	ACL injury	L	R	2018-01-15	ACL	12.5	3.4	8.8	7.1	-5.4	13.3	3.3	8.9	14.5	-5.6
55	16	0	158	77	30.8444	ACL injury	R	L	2018-02-15	ACL	0.6	10.2	11	-0.2	-0.8	-7.1	9.4	9.2	9	0.2
56	16	0	167	65	23.3067	ACL injury	R	L	2018-03-02	ACL	2.3	15	17.6	-0.3	-2.6	2.3	12.2	5	-2.2	7.2
57	16	1	161	64	24.6904	ACL injury	L	R	2018-12-16	ACL	12.6	10.3	19.5	3.4	-9.2	-15.8	10.2	2.5	-5.2	7.7
58	19	0	163	61	22.9591	ACL injury	R	L	2017-12-15	ACL	0.5	10.1	10.1	0.5	0	-6.2	10	4.3	-1.4	5.7
59	20	1	177	79	25.2163	ACL injury	R	L	2017-09-29	ACL	8.3	9.8	9.8	8.3	0	4.6	8	6.4	4.8	1.6
60	38	1	175	74	24.1633	ACL injury	L	R	2017-06-22	ACL	10.4	7.5	8.7	9.2	-1.2	8.2	5	1.8	-1.4	3.2
61	37	1	172	72	24.3375	ACL injury	L	R	2015-08-24	ACL	0.5	10.6	4.5	6.6	6.1	-1.3	10.3	2	-6.3	8.3
62	33	0	151	61	26.7532	ACL injury	R	L	2017-04-11	ACL	-2.3	8.3	4.3	1.7	4	-0.8	8.6	6.9	5.2	1.7
63	17	0	163	60	22.5827	ACL injury	L	R	2017-03-24	ACL	0.1	7.4	10.3	-2.8	-2.9	-0.7	7	5.5	4	1.5
64	26	1	173	60	20.0474	ACL injury	L	R	2016-10-06	ACL	13	6.3	12.5	6.8	-6.2	-11.8	6	3.7	1.4	2.3
65	21	0	156	70	28.764	ACL injury	L	R	2016-11-18	ACL	4	9.3	7	6.3	2.3	-11.8	8.4	0.6	-7.2	7.8
66	17	1	159	68	26.8977	ACL injury	R	L	2016-08-08	ACL	0.8	10	5.9	4.9	4.1	-14.1	9.2	-7.3	-23.8	16.5
67	31	1	173	71	23.7228	ACL injury	R	L	2016-08-26	ACL	5.8	9	9.9	4.9	-0.9	2.2	9.6	8.8	8	0.8
68	18	1	166	57	20.6852	ACL injury	L	R	2016-07-11	ACL	1.2	10.3	11.1	0.4	-0.8	-2.6	11.6	9.7	7.8	1.9
69	37	1	173	70	23.3887	ACL injury	R	L	2016-06-17	ACL	0	7.5	5.2	2.3	2.3	2.2	8	1.1	-5.8	6.9
70	21	0	153	44	18.7962	ACL injury	L	R	2016-06-17	ACL	2.4	7.5	3.6	6.3	3.9	4.5	4.4	8.1	11.8	-3.7
71	19	0	159	54	21.3599	ACL injury	R	L	2016-05-21	ACL	5.5	8	8.8	4.7	-0.8	-10.2	6.2	1.4	-3.4	4.8
72	16	0	158	55	22.0317	ACL injury	R	L	2016-05-30	ACL	2.7	10.8	9.8	3.7	1	-9.2	5.2	11.3	17.4	-6.1
73	17	0	161	55	21.2183	ACL injury	R	L	2016-03-04	ACL	11.4	5.9	11.1	6.2	-5.2	5.1	7.6	1.3	-5	6.3
74	35	1	150	52	23.1111	ACL injury	R	L	2015-11-13	ACL	5	10.6	14.2	1.4	-3.6	-4.7	9.4	7.5	5.6	1.9
75	26	1	177	77	24.5779	ACL injury	R	L	2015-12-03	ACL	4	6.1	11	-0.9	-4.9	5.5	7.3	3.5	-0.3	3.8
76	17	0	173	79	26.3958	ACL injury	R	L	2015-06-12	ACL	9.7	7	7.9	8.8	-0.9	-9.8	7.7	0.2	-7.3	7.5
77	20	0	165	62	22.7732	ACL injury	R	L	2015-04-28	ACL	8.8	10.5	7.2	12.1	3.3	-9.7	10.2	0.9	-8.4	9.3
78	26	1	175	90	29.3878	ACL injury	R	L	2015-06-08	ACL	-0.2	11	5	5.8	6	4.6	10.1	2.1	-5.9	8
79	36	1	173	85	28.4005	ACL injury	L	R	2015-03-06	ACL	3	9.2	6.1	6.1	3.1	-0.2	9.1	3	-3.1	6.1
80	18	1	178	63	19.8839	ACL injury	R	L	2015-02-20	ACL	0.6	8.5	5.3	3.8	3.2	-24.8	11.8	-7.2	-26.2	19
81	16	1	172	58	19.6052	ACL injury	R	L	2015-03-06	ACL	-9.4	14	5.5	-0.9	8.5	-11.8	14.6	10.7	6.8	3.9
82	16	1	178	71	22.4088	ACL injury	L	R	2014-11-06	ACL	8	11.4	12.8	6.6	-1.4	-3.3	8.3	3	-2.3	5.3
83	16	0	157	48	19.4734	ACL injury	R	L	2014-08-19	ACL	3.3	10.7	11.7	2.3	-1	-6.1	10.4	3.4	-3.6	7
84	18	1	170	58	20.0692	ACL injury	L	R	2014-08-04	ACL	-1.5	6.8	12.9	-7.6	-6.1	-1.2	6.5	5.6	4.7	0.9
85	20	1	174	66	21.7994	ACL injury	L	R	2014-07-22	ACL	0.3	17.1	20	-2.6	-2.9	-16.6	18.1	12.5	6.9	5.6
86	24	1	167	86	30.8365	ACL injury	L	R	2014-07-23	ACL	10	6	7.8	8.2	-1.8	7.4	5.1	4.8	4.5	0.3
87	19	0	162	58	22.1003	ACL injury	L	R	2014-07-13	ACL	8.7	7.9	12.6	4	-4.7	-2.5	6.8	5.1	3.4	1.7
88	19	0	167	73	26.1752	ACL injury	R	L	2014-05-20	ACL	3.2	8.8	8.9	3.1	-0.1	-3.6	7.6	3.7	-0.2	3.9
89	16	1	163	63	23.7118	ACL injury	L	R	2014-05-16	ACL	2.8	14.3	10.8	6.3	3.5	4.8	10.6	2.4	-5.8	8.2
90	33	1	161	56	21.6041	ACL injury	R	L	2014-03-24	ACL	7.8	7.6	2.6	12.8	5	-5.4	9.8	2.5	-4.8	7.3
91	26	0	161	71	27.3909	ACL injury	L	R	2014-04-04	ACL	3.5	10.8	8.1	6.2	2.7	3.5	10.8	8.1	5.4	2.7
92	21	1	168	60	21.2585	ACL injury	R	L	2014-05-01	ACL	4.1	9.2	6.2	7.1	3	5.1	10.8	10.2	9.6	0.6
93	21	1	169	57	19.9573	ACL injury	L	R	2014-01-20	ACL	0.7	6.3	7.4	-0.4	-1.1	-7.8	4.2	-0.7	-5.6	4.9
94	21	1	164	57	21.1927	ACL injury	R	L	2013-07-30	ACL	1.4	11.6	4.1	8.9	7.5	2	11.2	4.3	-2.6	6.9
95	29	1	169	105	36.7634	ACL injury	R	L	2013-07-12	ACL	1.7	10.5	10	2.2	0.5	-7.2	12.9	1.1	-10.7	11.8
96	30	0	161	49	18.9036	ACL injury	L	R	2013-06-25	ACL	11.2	9.9	6.6	14.5	3.3	0.7	5.9	3.8	1.7	2.1
97	37	0	156	68	27.9421	ACL injury	R	L	2012-10-18	ACL	16.9	2.2	7.9	11.2	-5.7	-1.2	7.6	5.4	3.2	2.2
98	16	0	160	83	32.4219	ACL injury	R	L	2013-03-08	ACL	3.6	9.7	4.1	9.2	5.6	-1.7	10.1	0.7	-8.7	9.4
99	19	1	173	75	25.0593	ACL injury	R	L	2012-12-07	ACL	-7	10	2	1	8	-6.8	10.2	0.7	-8.8	9.5
100	22	1	179	76	23.7196	ACL injury	R	L	2013-02-07	ACL	-3.5	12.1	9.4	-0.8	2.7	-10.5	14.2	4.8	-4.6	9.4
									Table S1. Radiographic parameters of the healthy knee and the contralateral knee of a patient with anterior cruciate ligament (ACL) injury EXT, knee extension angle; PTS, posterior tibial slope; PTS-H, posterior tibial slope to the horizontal line; FAT, femoral shaft axis anterior tilt to the vertical axis; TAT, tibial shaft axis anterior tilt angle to the vertical axis; H, healthy knee; A, Affec…
